# Supplementary material for: Metagenome-Scale Metabolic Network Suggests Folate Produced by Bifidobacterium Longum Might Contribute to High-Fiber-Diet-Induced Weight Loss in a Prader–Willi Syndrome Child
Source: Microorganisms. 2021 Dec 1;9(12):2493. doi: 10.3390/microorganisms9122493 (PMC8705902; doi:10.3390/microorganisms9122493)
Supplement: Supplementary file 1 [file microorganisms-09-02493-s001.zip]

Archive with 1 entries (1 files):
- microorganisms-1459188-supplementary.pdf
